# Supplementary material for: Incidence, etiology, sociodemographic and clinical characterization of acute respiratory failure in pediatric patients at a high-altitude city: A multicenter cohort study
Source: Front Pediatr. 2022 Dec 15;10:1009375. doi: 10.3389/fped.2022.1009375 (PMC9815757; doi:10.3389/fped.2022.1009375)
Supplement: Supplementary file 1 [file Table4.xlsx]

## Sheet: Appendix
		Appendix
		Table 1. Contents of the questionnaires and data collection tools.
			Point 0	Point 1	Point 2	Point 3	Point 4a	Point 5b	BM	Social
		General data
		Eligibility criteria	X	X	X	X	X	X	X	X
		Identification Information	X	X	X	X	X	X	X	X
		Contact information	X	X
		Admission information	X	X
		Sociodemographic data
		Birth information		X
		Residence information		X
		Main caregiver information		X
		Overcrowding		X
		Medical history
		Perinatal history		X
		Breastfeeding		X
		Family health history		X
		Pathological history		X
		Expositional history		X
		Immunization schedule		X
		Previous hospitalizations		X
		ARF
		Clinical features		X
		Physical exam		X
		Oxygenation system		X	X	X
		Paraclinical findings		X		X
		ARF at 48 hours
		Findings at 1 hour post-ARF			X
		Findings at 6 hours post-ARF			X
		Biomarkers at first 24 hours post-ARF							X
		Findings at 48 hours post-ARF			X
		General evolution			X
		Hospital discharge
		Discharge / dead information				X
		Other medical treatment				X
		Social component
		Caregiver								X
		Quarantine for COVID-19								X
		Feeling regarding COVID-19								X
		COVID-19 impact								X
		Follow-up post–hospital discharge
		Alive or dead					X	X
		Home oxygen					X	X
		New hospitalization					X	X
		Truancy					X	X
		Main caregiver’s work absenteeism					X	X
		Quality of life scales
		Physical well-being					X	X
		Psychological well-being					X	X
		Autonomy and parents					X	X
		Peers and social support					X	X
		School environment					X	X
		ARF: Acute respiratory failure.
		a. Follow-up at Point 4 was carried out 30 days after discharge.
		b. Follow-up at Point 5 was carried out 60 days after discharge.
		c. Biomarkers were collected in only 48 patients.
		d. Social component was evaluated at 1 week after discharge.
		e. If the patient was less than 8 years old, the ITQOL (Infant and Toddler Quality of Life Questionnaire) was applied. If the patient was more than 8 years old, the KIDSCREEN questionnaire was applied.
